# Supplementary material for: Stable Meta-Networks, Noise, and Artifacts in the Human Connectome: Low- to High-Dimensional Independent Components Analysis as a Hierarchy of Intrinsic Connectivity Networks
Source: Front Neurosci. 2021 May 6;15:625737. doi: 10.3389/fnins.2021.625737 (PMC8134552; doi:10.3389/fnins.2021.625737)
Supplement: Supplementary file 7 [file Table_1.CSV]

ICA component:	ICN Label:	Noise Classification:	Template match:	Corr. w/ template:
ICA20,1	Ventral_Somatomotor	ICN	Yeo17,4	0.45*
ICA20,2	High_Visual	ICN	High_Visual	0.31*
ICA20,3	Precuneus	ICN	Precuneus	0.67*
ICA20,4	Cerebellar	ICN	...nontemplate_ICN	NA
ICA20,5	Dorsal_Somatomotor	ICN	Yeo17,3	0.56*
ICA20,6	Auditory	ICN	Auditory	0.31*
ICA20,7	Anterior_Salience	ICN	Anterior_Salience	0.43*
ICA20,8	Visual_Association	ICN	Visual	0.45*
ICA20,9	Central_Primary_Visual	ICN	Yeo17,1	0.38*
ICA20,10	Left_Middle_Somatomotor	ICN	Somatomotor	0.3*
ICA20,11	Dorsal_Attention	ICN	Dorsal_Attention	0.45*
ICA20,12	Peripheral_Primary_Visual	ICN	Yeo17,2	0.66*
ICA20,13	RECN	ICN	RECN	0.51*
ICA20,14	Posterior_Parietal_Default_Mode	ICN	vDMN	0.36*
ICA20,15	Anterior_Default_Mode	ICN	Default_Mode	0.28*
ICA20,16	Language	ICN	Language	0.39*
ICA20,17	LECN	ICN	LECN	0.49*
ICA20,18	Frontoparietal_Control	ICN	Frontoparietal_Control	0.42*
ICA20,19	Ventral_Attention	ICN	Ventral_Attention	0.28*
ICA20,20	Posterior_Salience	ICN	Posterior_Salience	0.4*
